# Supplementary material for: The cold pressor test in interictal migraine patients – different parasympathetic pupillary response indicates dysbalance of the cranial autonomic nervous system
Source: BMC Neurol. 2018 Apr 16;18:41. doi: 10.1186/s12883-018-1043-2 (PMC5901875; doi:10.1186/s12883-018-1043-2)
Supplement: Supplementary file 1 — The cold pressor test in interictal migraine patients. It provides the anonymized data of pupillary, cardiovascular and pain response. (XLSX 17 kb) [file 12883_2018_1043_MOESM1_ESM.xlsx]

## Sheet: data sheet CPT BMC
Migraine	Age range	preAVDre	preAVDreMin	preAVDreMax	preAVDli	preAVDliMin	preAVDliMax	prePLRli_VKontraktion	PLR2li_VKontraktion	PLR3li_VKontraktion	prePLRli_VDil_langsam	PLR2li_VDil_langsam	PLR3li_VDil_langsam	PostAVDli	PostAVDliMin	PostAVDliMax	PostAVDre	PostAVDreMin	PostAVDreMax	MIDASgesamt	MIDASa	MIDASb	preSys	preDia	preHF	Sys1	Dia1	HF1	Sys2	Dia2	HF2	Sys3	Dia3	HF3	VAS1	VAS2	VAS3	VASpre
0	20-24	8.002	7.83	8.24	8.065	7.99	8.19	5.646	5.786	5.568	0.556	0.608	0.486	7.835	7.78	7.89	7.32	6.98	7.63	0	1	2	123	71	86	134	70	96	123	73	78	118	79	81	#NULL!	#NULL!	#NULL!	#NULL!
0	20-24	6.71	6.62	6.79	6.485	6.36	6.61	4.653	4.751	5.005	0.7	0.85	1.07	6.53	6.37	6.7	6.38	6.22	6.52	0	0	0	122	67	64	120	65	85	124	77	57	119	70	52	9	9	7	0
0	20-24	6.86	6.78	6.93	6.83	6.54	7.06	5.23	5.05	5.456	0.785	0.663333	0.655	#NULL!	#NULL!	#NULL!	#NULL!	#NULL!	#NULL!	0	0	0	125	75	95	126	86	89	130	83	85	120	80	92	#NULL!	#NULL!	#NULL!	#NULL!
0	20-24	6.88	6.67	7.01	6.43	6.32	6.51	4.684	5.026	5.277	0.614	0.862	0.758	6.08	5.83	6.32	5.3	5.07	5.52	0	2	3	117	80	60	118	81	76	143	96	65	123	84	65	10	7	7	0
0	25-29	6.23	5.98	6.46	6.22	5.86	6.45	4.702	4.712	4.996	0.486667	0.684	0.752	5.24	5.14	5.38	5.48	5.27	5.66	0	3	4	120	62	55	121	68	54	134	73	50	129	70	53	9	9	9	0
0	25-29	6.86	6.78	6.93	6.83	6.54	7.06	5.23	5.05	5.456	0.785	0.69	0.655	6.68	6.58	6.79	6.42	6.29	6.66	0	0	0	122	75	78	118	88	80	123	87	63	121	80	69	#NULL!	#NULL!	#NULL!	#NULL!
0	25-29	7.563	7.4	7.66	7.253	6.74	7.54	5.027	4.866	4.528	0.766	1.05	0.6225	7.385	7.08	7.51	7.3	7.19	7.45	0	0	0	123	74	91	153	107	126	143	104	96	133	103	84	#NULL!	#NULL!	#NULL!	#NULL!
0	25-29	7.72	7.48	7.98	6.22	5.9	6.44	5.183	5.344	5.271	0.622	0.906	0.826	6.79	6.48	7.09	7.05	6.78	7.37	1	1	3	133	73	58	146	85	65	154	95	66	144	89	58	#NULL!	#NULL!	#NULL!	#NULL!
0	25-29	6.345	6.15	6.54	6.495	6.13	6.73	5.258	5.04	5.305	0.88	1.005	0.702	5.983	5.3	6.38	5.243	4.67	5.62	0	0	0	128	75	79	#NULL!	#NULL!	#NULL!	138	88	65	129	80	70	#NULL!	#NULL!	#NULL!	#NULL!
0	25-29	8.79	8.5	9.02	7.99	7.7	8.01	4.958	5.058	4.534	0.65	0.61	0.59	8.16	8.09	8.23	8.14	8.01	8.54	0	3	3	122	94	88	126	84	80	133	86	81	122	84	83	6	4	3	0
0	30-34	6.81	6.74	6.88	7.395	7.05	7.8	5.5	5.008	5.29	1.10333	1.153	0.917	7.17	7.04	7.29	6.35	6.21	6.55	0	0	0	150	80	84	148	85	108	152	107	80	143	103	95	8	6	3	0
0	30-34	7.48	7.44	7.51	7.83	7.75	7.92	5.04	5.04	5.466	0.684	0.684	0.606	7.03	6.78	7.22	6.435	6.18	6.65	0	2	3	121	70	68	148	105	73	147	100	66	139	88	67	6	4	3	0
0	30-34	8.8	8.68	8.88	7.92	7.76	8.1	5.407	5.214	5.04	0.666667	0.545	0.645	8.05	7.95	8.12	8.07	8.02	8.17	0	0	0	100	73	85	125	78	100	140	86	81	127	81	78	7	5	7	0
0	30-34	7.05	6.94	7.18	6.567	6.37	6.72	3.983	4.089	3.987	0.764	0.725	0.68	6.415	6.21	6.52	#NULL!	#NULL!	#NULL!	3	3	6	142	84	64	165	87	88	143	75	69	126	77	76	#NULL!	#NULL!	#NULL!	#NULL!
0	30-34	8.02	7.96	8.08	7.82	7.65	7.91	5.184	5.211	5.3	0.8175	0.795	0.8	7.64	7.61	7.68	7.54	7.47	7.65	0	1	3	129	63	56	136	90	67	142	90	54	134	82	54	8	5	3	0
0	30-34	6.33	6.19	6.43	5.665	5.44	5.9	4.856	4.926	4.894	0.622	0.727	0.704	5.417	4.9	5.65	#NULL!	#NULL!	#NULL!	0	3	3	121	85	80	135	106	84	145	99	82	133	99	77	#NULL!	#NULL!	#NULL!	#NULL!
0	30-34	8.4	8.27	8.5	8.13	8.08	8.17	5.147	5.268	5.058	0.845	0.79	0.658	8.15	8.08	8.34	7.41	6.8	7.52	0	5	3	112	69	71	125	81	89	134	92	75	132	89	80	8	6	8	0
0	30-34	7.343	4.36	7.63	6.99	6.6	7.19	5.812	6.278	6.73	1.02	0.822	0.885	6.746	6.07	7.15	5.86	5.37	6.5	0	0	0	126	83	71	133	77	64	136	92	60	134	92	60	#NULL!	#NULL!	#NULL!	#NULL!
0	30-34	7.75	7.6	7.9	8.06	7.93	8.16	6.08	5.89	5.098	0.167	0.72	0.853	7.13	7	7.18	7.62	7.53	7.69	4	2	2	147	87	71	174	114	87	175	114	83	158	102	69	8	7	4	0
0	30-34	8.164	7.92	8.33	8.381	8.2	8.7	4.872	5.085	5.04	0.794	0.785	0.85	7.975	7.74	8.12	7.546	7.31	7.73	0	0	0	142	78	86	154	96	111	150	89	94	136	88	88	#NULL!	#NULL!	#NULL!	#NULL!
1	20-24	7.937	7.76	8.04	7.24	7.67	7.5	6.066	6.304	6.501	0.876	0.96	0.97	6.995	6.79	7.17	7.753	7.48	7.93	7	2	6	121	81	71	125	84	87	125	87	72	119	83	67	#NULL!	#NULL!	#NULL!	#NULL!
1	20-24	7.517	7.37	7.77	7.257	6.83	7.59	5.418	5.416	6.024	0.784	0.746	0.689	7.06	6.79	7.22	7.15	6.95	7.3	3	12	5	133	85	85	142	92	115	145	99	84	136	85	74	#NULL!	#NULL!	#NULL!	#NULL!
1	20-24	7.203	6.89	7.47	7.082	6.89	7.28	6.105	6.366	7.14	0.82	0.971	0.855	6.78	6.36	7.06	#NULL!	#NULL!	#NULL!	10	17	9	122	70	74	122	68	80	131	99	74	126	90	78	7	5	4	0
1	25-29	7.317	7.13	7.48	7.01	6.63	7.29	4.248	5.073	5.127	0.46	0.699	0.726	6.575	6.42	6.84	6.835	6.67	6.96	4	7	6	118	70	81	127	97	109	133	90	69	119	81	70	#NULL!	#NULL!	#NULL!	#NULL!
1	25-29	8.55	8.48	8.64	8.16	7.94	8.31	5.286	5.612	6.152	0.54	0.45	0.6025	6.68	6.58	6.79	6.42	6.29	6.66	12	12	9	130	84	90	140	95	76	137	91	64	140	88	62	#NULL!	#NULL!	#NULL!	#NULL!
1	25-29	7.5	7.26	7.69	8.16	8.08	8.29	5.308	5.692	5.535	0.703	0.708	0.743	8	7.87	8.15	7.61	7.53	7.67	1	1	3	112	82	71	125	94	65	130	94	69	130	93	70	#NULL!	#NULL!	#NULL!	#NULL!
1	25-29	8.217	8.03	8.34	8.473	8.29	8.56	5.411	5.301	5.377	0.58	0.473	0.597	8.095	7.98	8.19	8.005	7.84	8.12	2	3	3	114	75	78	115	78	83	114	84	74	114	83	74	#NULL!	#NULL!	#NULL!	#NULL!
1	25-29	7.01	6.93	7.06	7.39	7.28	7.76	4.333	4.393	4.735	0.77	0.59	0.623333	6.96	6.83	7.07	6.94	6.77	7.02	9	9	7	113	69	71	124	80	89	124	77	84	122	82	85	9	10	6	0
1	25-29	7.41	7.23	7.52	7.35	7.12	7.49	4.827	4.33	#NULL!	0.467	0.45	#NULL!	#NULL!	#NULL!	#NULL!	#NULL!	#NULL!	#NULL!	10	15	6	119	84	80	137	98	116	120	73	67	103	47	57	10	10	10	0
1	25-29	6.95	6.89	7	7.16	7.03	7.26	3.726	3.621	3.817	0.665	0.79	0.6125	7.03	6.92	7.11	6.73	6.64	6.82	48	#NULL!	#NULL!	#NULL!	#NULL!	#NULL!	#NULL!	#NULL!	#NULL!	#NULL!	#NULL!	#NULL!	#NULL!	#NULL!	#NULL!	7	6	4	0
1	25-29	7.184	3.74	7.36	7.082	6.95	7.2	5.798	5.567	5.596	0.6	0.743333	0.753333	7.06	6.86	7.22	6.957	6.75	7.18	0	10	7	119	83	64	144	107	81	153	110	73	136	103	72	#NULL!	#NULL!	#NULL!	#NULL!
1	25-29	7.3	7.24	7.41	7.27	7.16	7.36	4.385	4.848	4.957	0.737	0.683	0.765	6.755	5.87	7.03	7.09	7.02	7.19	1	2	8	120	77	75	128	85	81	139	96	84	126	88	93	10	7	6	0
1	25-29	7.97	7.81	8.18	6.38	6.17	6.66	5.838	5.703	5.898	0.762	0.71	0.73	5.99	5.79	6.21	7.31	7.09	7.55	3	3	6	118	80	86	124	76	68	129	74	68	122	73	70	#NULL!	#NULL!	#NULL!	#NULL!
1	25-29	5.977	5.81	6.14	5.983	5.3	6.28	4.705	6.10375	5.489	0.6225	0.7475	0.661	5.996	4.98	6.4	#NULL!	#NULL!	#NULL!	23	30	4	122	85	59	142	105	75	143	106	71	141	102	72	#NULL!	#NULL!	#NULL!	#NULL!
1	25-29	7.495	7.36	7.62	6.99	6.81	7.14	5.914	5.606	6.095	0.855	0.843	0.912	6.435	6.28	6.61	6.85	6.52	7.09	0	1	2	116	87	83	123	94	104	140	105	80	128	95	78	#NULL!	#NULL!	#NULL!	#NULL!
1	25-29	7.49	7.03	7.69	7.31	6.76	7.68	5.388	5.553	5.706	0.969	0.703	0.742	6.443	5.96	6.86	8.238	7.72	8.57	4	15	8	122	75	80	135	89	70	152	94	65	134	88	69	7	6	4	0
1	25-29	7.42	7.27	7.64	7.85	7.74	7.91	5.378	5.298	5.952	0.63	0.74	0.575	7.49	7.29	8.2	7.46	7.35	7.63	15	6	8	112	78	62	128	95	63	162	106	58	139	94	49	10	10	7	0
1	30-34	7.89	7.66	8	7.43	7.25	7.7	4.782	5.326	5.613	0.575	0.632	1.305	7.26	7.22	7.33	7.93	7.76	8.03	90	44	5	139	70	86	148	82	93	160	99	89	152	91	85	10	10	2	0
1	30-34	7.6	7.44	7.84	6.15	5.5	6	5.883	5.648	5.873	0.933	1.188	1.157	6.56	6.34	6.95	6.75	6.65	6.84	1	5	4	110	67	69	125	93	98	160	84	59	132	83	60	5	4	3	0
1	30-34	7.28	7.18	7.35	6.595	6.49	6.75	4.502	4.554	4.705	0.333333	0.482	0.583	6.02	5.92	6.18	6.19	6.14	6.26	2	3	8	135	101	85	173	112	92	152	109	73	133	96	65	10	9	5	0
